# Supplementary material for: Discovery of Notch Pathway-Related Genes for Predicting Prognosis and Tumor Microenvironment Status in Bladder Cancer
Source: Front Genet. 2022 Jun 30;13:928778. doi: 10.3389/fgene.2022.928778 (PMC9279929; doi:10.3389/fgene.2022.928778)
Supplement: Supplementary file 2 [file Table4.XLS]

## Sheet: Sheet1
Table S4: 95 Notch pathway-related genes were differentially expressed in TCGA-BLCA.
gene	normal_Mean	Tumor_Mean	logFC	pValue	fdr
DLL3	0.0492815	0.583899	3.5666	0.000107091	0.000254829
DTX3L	8.3775	17.5479	1.06671	1.04446e-06	4.20361e-06
KAT2A	11.6456	28.1939	1.27559	3.77822e-09	5.59863e-08
E2F1	3.82914	15.3604	2.00412	1.84954e-08	1.43559e-07
E2F3	3.7303	10.3118	1.46693	1.22717e-06	4.76259e-06
H2AC14	0.131237	0.759516	2.53291	0.000384818	0.000779196
H2AC20	1.43559	6.26177	2.12492	1.8021e-07	9.63092e-07
H2AC4	0.0336794	1.06122	4.97772	5.2852e-05	0.000135667
H2AC6	8.84079	27.6495	1.645	1.1533e-05	3.65025e-05
H2AC7	0.152577	4.22521	4.79142	4.47796e-11	4.24576e-09
H2AC8	0.748426	10.0101	3.74145	2.90739e-09	4.73904e-08
H2AX	18.5647	58.6132	1.65867	1.22179e-09	2.84502e-08
H2BC10	0.0279468	1.9751	6.1431	5.93923e-07	2.76598e-06
H2BC11	0.602202	6.33555	3.39515	2.39274e-09	4.73904e-08
H2BC12	16.3951	73.539	2.16524	2.03432e-07	1.03623e-06
H2BC13	0.105379	1.22948	3.54439	1.98033e-05	5.76418e-05
H2BC14	0.00624995	0.5532	6.46781	7.17479e-07	3.24858e-06
H2BC17	0.066891	2.83549	5.40564	1.58823e-09	3.45176e-08
H2BC21	4.38892	18.2411	2.05525	8.30463e-07	3.56225e-06
H2BC4	0.74214	6.41484	3.11165	8.89131e-08	5.36771e-07
H2BC5	4.75127	26.4077	2.47458	2.56334e-09	4.73904e-08
H2BC6	0.0826613	1.82262	4.46266	2.65141e-09	4.73904e-08
H2BC7	0.109701	2.97881	4.76309	9.33938e-09	1.04987e-07
H2BC8	0.47162	6.66184	3.82022	1.77077e-08	1.40798e-07
H2BC9	0.595834	8.80409	3.88519	2.62568e-08	1.94539e-07
H2BU1	0.141977	1.12302	2.98366	1.1557e-08	1.07645e-07
H3C1	0.119068	1.11972	3.23327	0.000292637	0.000619478
H3C10	0.780183	6.70211	3.10273	8.61918e-08	5.30161e-07
H3C11	0.0224798	0.812791	5.17618	1.67164e-05	4.95413e-05
H3C13	0.061553	0.708623	3.52512	2.12974e-06	7.80108e-06
H3C4	0.404711	5.80292	3.84181	2.34199e-11	3.81745e-09
H3C6	0.554463	1.95845	1.82055	0.000116307	0.000270829
H3C7	0.0501706	2.47957	5.6271	3.35741e-06	1.19071e-05
H3C8	0.0542936	1.26204	4.53884	1.0129e-09	2.54005e-08
H4-16	0.265825	0.853777	1.68338	0.00020621	0.000460441
H4C1	0.0217149	0.949404	5.45027	0.000277787	0.000591885
H4C12	0.14878	0.652537	2.13288	0.000305273	0.000642058
H4C2	0.0301896	1.96299	6.02286	9.73499e-06	3.14219e-05
H4C3	0.0755929	2.86877	5.24604	3.36027e-06	1.19071e-05
H4C4	0.139078	3.93793	4.82347	1.05746e-07	5.94365e-07
H4C5	0.222999	7.32804	5.03832	4.7899e-09	6.50628e-08
H4C8	1.57591	7.91982	2.32928	0.00563616	0.00896287
H4C9	2.26693	10.2703	2.17966	1.4082e-08	1.27521e-07
JUN	257.588	68.3544	-1.91396	1.60551e-08	1.34204e-07
MOV10	6.81933	13.9418	1.03172	9.65828e-08	5.52386e-07
TFDP1	15.9227	33.4385	1.07043	2.16102e-07	1.08384e-06
ACTA2	864.048	105.316	-3.03638	7.72501e-10	2.28941e-08
ADAM10	7.91484	16.3983	1.05092	1.69366e-05	4.97417e-05
CNTN1	13.1486	1.97064	-2.73818	1.65831e-08	1.35152e-07
DLGAP5	1.64829	7.74323	2.23196	5.80165e-09	7.56535e-08
FCER2	1.964	0.762143	-1.36566	1.71257e-06	6.41723e-06
HDAC10	1.49705	3.05629	1.02966	1.24611e-05	3.86887e-05
HDAC4	3.28875	0.968084	-1.76433	6.85583e-08	4.38235e-07
MDK	52.579	159.915	1.60475	1.1937e-05	3.7418e-05
MYC	95.1203	35.7573	-1.41151	2.14373e-05	6.18456e-05
NBEA	2.89485	0.543967	-2.4119	2.87434e-09	4.73904e-08
NEURL1	3.27573	1.03155	-1.66701	0.000272595	0.000584646
NEURL1B	11.6727	4.91331	-1.24837	6.85496e-05	0.000169297
PBX1	10.7898	4.77684	-1.17554	4.12583e-07	1.97797e-06
PSMD3	19.2363	41.0308	1.09288	1.02255e-10	5.12405e-09
SEM1	6.58603	13.6955	1.05622	7.01754e-09	8.79891e-08
STAT1	26.6203	53.358	1.00317	0.0109827	0.0162744
TACC3	4.27457	17.0513	1.99603	9.89434e-10	2.54005e-08
TBL1X	10.8981	5.12848	-1.08747	3.59375e-07	1.77509e-06
ADAM12	1.2223	3.46374	1.50273	0.014231	0.020259
CDKN1A	211.681	83.038	-1.35005	0.00025527	0.000551113
ENO1	204.259	433.518	1.08569	1.95387e-07	1.02736e-06
GATA3	42.1348	86.2903	1.03419	0.0050496	0.0082722
MFAP2	4.70969	18.914	2.00575	2.29193e-05	6.5541e-05
MFAP5	17.1103	3.51231	-2.28437	7.68909e-07	3.43376e-06
SKP2	3.49616	13.6388	1.96387	9.49199e-11	5.12405e-09
FZD5	1.68895	4.00308	1.24498	0.000443829	0.000887658
FZD7	21.8469	6.38029	-1.77573	7.58726e-09	9.16092e-08
WNT2	0.660409	2.62029	1.98829	0.00510863	0.00832706
FHL1	117.24	7.24535	-4.01627	5.20953e-11	4.24576e-09
HES6	1.4937	8.05901	2.43172	5.14898e-05	0.000135365
MAGEA1	0.322049	3.21127	3.31779	0.0054787	0.00884186
CEBPA	8.23944	19.1755	1.21865	0.00550779	0.00884503
CFD	225.198	18.9615	-3.57005	7.3761e-13	2.40461e-10
CHAC1	0.605152	3.10727	2.36028	3.69338e-09	5.59863e-08
DLK2	1.11872	2.44164	1.126	0.0292927	0.0399558
GATA5	5.68436	0.499711	-3.50783	7.56091e-10	2.28941e-08
IL6ST	24.4684	9.20824	-1.40992	1.02367e-08	1.07645e-07
LLGL2	7.62813	16.3255	1.09773	9.74334e-05	0.000233554
MMP14	58.4714	132.303	1.17804	2.70625e-05	7.60313e-05
PLN	55.9697	4.35734	-3.68313	2.15249e-08	1.63189e-07
PRAG1	2.46077	5.21862	1.08456	3.16509e-05	8.74422e-05
SIX1	0.551618	2.26226	2.03602	7.83963e-07	3.45367e-06
SORBS2	11.5114	1.18051	-3.28558	3.59963e-10	1.46685e-08
SOX9	3.68918	11.673	1.66181	0.00459908	0.00757223
TCIM	180.709	49.218	-1.87641	1.48159e-06	5.68235e-06
TGFBR2	41.414	18.2216	-1.18447	5.111e-08	3.54508e-07
TMEM100	3.22967	0.447656	-2.85093	1.10026e-10	5.12405e-09
TP63	10.5906	21.2201	1.00265	0.0108654	0.0162483
YJEFN3	0.825755	2.29016	1.47166	0.00153716	0.00278396
