# Supplementary material for: Discovery of Notch Pathway-Related Genes for Predicting Prognosis and Tumor Microenvironment Status in Bladder Cancer
Source: Front Genet. 2022 Jun 30;13:928778. doi: 10.3389/fgene.2022.928778 (PMC9279929; doi:10.3389/fgene.2022.928778)
Supplement: Supplementary file 6 [file Table5.XLS]

## Sheet: Sheet1
Table S5: 11 genes with significant prognostic differences.
gene	HR	HR.95L	HR.95H	pvalue
DTX3L	0.775486	0.605618	0.993001	0.0438378
MOV10	0.701086	0.510375	0.96306	0.0283559
CNTN1	1.40853	1.19282	1.66324	5.36693e-05
HDAC4	1.70818	1.19984	2.43188	0.00296979
ADAM12	1.24524	1.03232	1.50207	0.0218795
ENO1	1.32264	1.00721	1.73686	0.044259
GATA3	0.894642	0.81678	0.979927	0.0165549
MFAP5	1.22099	1.06498	1.39985	0.00420211
MAGEA1	1.15946	1.02211	1.31526	0.0214507
MMP14	1.26803	1.03173	1.55845	0.0240155
SORBS2	1.25622	1.02919	1.53334	0.0249061
